# Supplementary material for: Systematic Evaluation of Voriconazole Pharmacokinetic Models without Pharmacogenetic Information for Bayesian Forecasting in Critically Ill Patients
Source: Pharmaceutics. 2022 Sep 10;14(9):1920. doi: 10.3390/pharmaceutics14091920 (PMC9505877; doi:10.3390/pharmaceutics14091920)
Supplement: Supplementary file 1 [file pharmaceutics-14-01920-s001.zip]

Archive with 1 entries (1 files):
- pharmaceutics-1865124-supplementary.pdf
